# Supplementary material for: Apolipoproteins—New Biomarkers of Overweight and Obesity among Childhood Acute Lymphoblastic Leukemia Survivors?
Source: Int J Mol Sci. 2022 Sep 13;23(18):10634. doi: 10.3390/ijms231810634 (PMC9505294; doi:10.3390/ijms231810634)
Supplement: Supplementary file 1 [file ijms-23-10634-s001.zip]

Archive with 1 entries (1 files):
- ijms-1885201-supplementary.pdf
